# Supplementary material for: Differential methylation analysis of floral buds between two morphs unravels the contributions of key genes to flowering time in heterodichogamous Cyclocarya paliurus
Source: Hortic Res. 2025 Nov 3;13(2):uhaf296. doi: 10.1093/hr/uhaf296 (PMC12923269; doi:10.1093/hr/uhaf296)
Supplement: Web_Material_uhaf296 [file web_material_uhaf296.zip]

Archive with 3 entries (3 files):
- Supplemental Figures.docx
- Supplemental Materials.docx
- Supplemental Tables.xlsx
