# Supplementary material for: Differential methylation analysis of floral buds between two morphs unravels the contributions of key genes to flowering time in heterodichogamous Cyclocarya paliurus
Source: Hortic Res. 2025 Nov 3;13(2):uhaf296. doi: 10.1093/hr/uhaf296 (PMC12923269; doi:10.1093/hr/uhaf296)
Supplement: Web_Material_uhaf296 [file web_material_uhaf296.zip › Supplemental Tables.xlsx]

## Sheet: Table S1
Supplemental Table S1 Summary of bisulfate sequencing and reads alignment
Sample name	Raw reads	Row bases (G)	Clean reads	Clean ratio (%)	BS Conversion rate (%)	Mapped reads	Mapping rate (%)	Unique mapping rate (%)	Duplication rate (%)
dipA_F_1	70234866	21.07	68138013	88.42	99.645	51908469	76.18	67.13	9.06
dipA_F_2	61761024	18.53	59895293	88.45	99.646	45666955	76.24	66.95	9.29
dipA_F_3	81915177	24.57	78751638	87.3	99.645	58309287	74.04	65.47	8.57
dipA_M_1	67171997	20.15	64858879	87.94	99.486	48442812	74.69	66.33	8.36
dipA_M_2	78550286	23.57	76511164	88.97	99.649	58589654	76.58	68.64	7.93
dipA_M_3	65857894	19.76	63814594	88.31	99.666	48216642	75.56	66.82	8.74
dipG_F_1	66098319	19.83	63885876	87.9	99.597	47877636	74.94	66.53	8.41
dipG_F_2	64716297	19.41	62769228	88.3	99.657	47094845	75.03	67.03	8
dipG_F_3	65700256	19.71	63495859	88.03	99.699	47994201	75.59	66.83	8.76
dipG_M_1	66636670	19.99	64652654	88.54	99.628	49258144	76.19	68.15	8.04
dipG_M_2	63437118	19.03	61400906	88.23	99.657	46445427	75.64	67.55	8.1
dipG_M_3	64838719	19.45	62969752	88.64	99.663	48183560	76.52	68.2	8.32

## Sheet: Table S2
Supplemental Table S2. Primers used in this study
Primer name	Primer sequence (5′→3′)	Utility
CpFTIP3	F: gacagcccagatcaactagtATGGAGGAGATAAGGCTGCA	Amplification
	R: caccatggatcccccgggTCGACCAGGATGGGCACC
CpHd16	F: gacagcccagatcaactagtATCTTCGGAGACCTTGTGTTG
	R: caccatggatcccccgggTCGACCAGGATGGGCACC
CpTPPD	F: gacagcccagatcaactagtATGACTAAGCAGAATGTGGTGGTTT
	R: caccatggatcccccgggGTGCATGCATCTTAAATTAATTTGG
CpFTIP3	F: CTTGGAGGGGGAAAGGTCAC	RT-qPCR
	R: TTTGCAGGCAAATCCTTGGC
CpHd16	F: TGCAATAGCTGGAGCGACAA
	R: GCTGTGCCCATTGCAGTAAC
CpTPPD	F: ATGGTGCTCAGTGCGTATCC
	R: TCCCACTTGATGGTTGGACG
Atactin-2	F: GGTGATGGTGTGTCTCACACTG
	R: GAGGTTTCCATCTCCTGCTCGTAG
AtFT	F: CTAGCAACCCTCACCTCCGA
	R: CTGCCAAGCTGTCGAAACAA
AtSOC1	F: TCAATCGAGGAGCTGCAACA
	R: AGCTAGAGCTTTCTCCTTTTGCT
AtSVP	F: CCGGAAAACTGTTCGAGTTCTG
	R: TCACTGTTCTCAACCAGCTGTA
AtAP1	F: TCTCAACATGGGTGGTCTGT
	R: AAATGCTTCATGCGGCGAAG
AtLFY	F: CGGCGAAGATAGCGGAGTTA
	R: ACCCTGTCCAATCATCTTCTTG
AtFD	F: CACCTCTTTCGAGGCTCTGG
	R: CTCGTTTGTATAAGCCTGTTTCC
AtSPL3	F: TGCCAGTTTCATGCCAAAGC
	R: GCCTTCTCTCGTTGTGTCCA
AtSPL4	F: GTCAACAATGCAGTAGGTTTCA
	R: ATGACAGAAGAGAGAGAGCAGAC
AtSEP3	F: ACGCATGCTGACTGAGACAA
	R: TTGCCCCTGATACCCGATCT
CpARR9	F: AGCAACCCAGAAACACCCTC
	R: AAGGCACATTCTCGGATGACA
CpGI	F: TTGACTCAGCTGTTCGCCAT
	R: CTTGCATCGCATCAAGACCG
CpFTIP3	F: CAGTCTTCGGTGCTTGAGGT
	R: CCAGTGGACTATCTGGGGGA
CpAG2	F: GCGGTCGCCTTTACGAGTAT
	R: GCCTCTCGCTGGTAGAACTG
CpAGL24	F: CTGGACTTAGCCGTGTGCTT
	R: CTGATTCCGACGACATGCCT
CpHd16	F: CAAGCTTGTGGGACGTTTGG
	R: ACATCCCCGTGCACATATCC
CpSOC1	F: AGGACCTGGGTCTCGAAGAA
	R: GCGGCCTATAGACTCTGCTG
Cp18S	F: AGTATGGTCGCAAGGCTGAAA
	R: CAGACAAATCGCTCCACCAA
CpFTIP3	Inner F: GAGATTAATTTTTATTTTGGAGG	Bisulfite sequencing PCR
	InnerR: CTTTAAAAAAAACAAACACCTAA
	Outer F: GATGTATATTAGGTTTTTATTAGAAGAT
	Outer R: TTATCCTTCACTATAACCTCAAAC
CpTPPD	Inner F: GGTATTTATTAAATAGTAATTAGGATT
	InnerR: AACTTAAAAAATCCAAAAAAAC
	Outer F: TTAGTATGAAAAATAGTTTTTGGT
	Outer R: AATCAATACACAAAAAAATTATTAA
